# Supplementary material for: Cardiology providers’ recommendations for treatments and use of patient decision aids for multivessel coronary artery disease
Source: BMC Cardiovasc Disord. 2021 Aug 27;21:410. doi: 10.1186/s12872-021-02223-y (PMC8400903; doi:10.1186/s12872-021-02223-y)
Supplement: Supplementary file 1 — Additional file 1. Survey. [file 12872_2021_2223_MOESM1_ESM.csv]

id	pt	og	cabg	pci	adhoc	mt	smith_txt	adams_txt	jones_txt	cont	des_5	qualtrics	des_2	descript	des_other	age	train_long	center	smith_reas_one	smith_reas_na	smith_reas_grasp	smith_reas_info	smith_reas_other	smith_na	smith_info	smith_other	adams_reas_one	adams_reas_grasp	adams_reas_info	adams_reas_other	adams_reas_na	adams_na	adams_info	adams_other	jones_reas_one	jones_reas_na	jones_reas_grasp	jones_reas_info	jones_reas_other	jones_na	jones_info	jones_other	worthwhile	harmful	effective	unnecessary	rewarding	frustrating	progressive
1	Smith	yes	1	1	0	0	CABG or PCI	PCI only	PCI only	Both	Nurses		Nurse			18-29	0-9	yes	0	0	0	0	0				0	0	0	0	0				0	0	0	0	0				1	0	1	0	1	0	0
1	Adams	yes	0	1	0	0	CABG or PCI	PCI only	PCI only	PCI	Nurses		Nurse			18-29	0-9	yes	0	0	0	0	0				0	0	0	0	0				0	0	0	0	0				1	0	1	0	1	0	0
1	Jones	yes	0	1	0	0	CABG or PCI	PCI only	PCI only	PCI	Nurses		Nurse			18-29	0-9	yes	0	0	0	0	0				0	0	0	0	0				0	0	0	0	0				1	0	1	0	1	0	0
2	Smith	yes	1	0	0	0	CABG only	PCI only	CABG only	CABG	Surgeons		CT Surgeon			30-39	0-9	no	0	0	0	0	0				0	0	0	0	0				1	0	0	0	0				1	0	0	0	1	1	0
2	Adams	yes	0	1	0	0	CABG only	PCI only	CABG only	PCI	Surgeons		CT Surgeon			30-39	0-9	no	0	0	0	0	0				0	0	0	0	0				1	0	0	0	0				1	0	0	0	1	1	0
2	Jones	no	1	0	0	0	CABG only	PCI only	CABG only	CABG	Surgeons		CT Surgeon			30-39	0-9	no	0	0	0	0	0				0	0	0	0	0				1	0	0	0	0				1	0	0	0	1	1	0
3	Smith	yes	0	1	0	0	PCI only	PCI only	PCI only	PCI	Other		Admin/res/other			30-39	none/NA	no	0	0	0	0	0				0	0	0	0	0				0	0	0	0	0				0	0	0	0	0	0	0
3	Adams	yes	0	1	0	0	PCI only	PCI only	PCI only	PCI	Other		Admin/res/other			30-39	none/NA	no	0	0	0	0	0				0	0	0	0	0				0	0	0	0	0				0	0	0	0	0	0	0
3	Jones	yes	0	1	0	0	PCI only	PCI only	PCI only	PCI	Other		Admin/res/other			30-39	none/NA	no	0	0	0	0	0				0	0	0	0	0				0	0	0	0	0				0	0	0	0	0	0	0
4	Smith	yes	1	1	1	1	all	PCI, ad-hoc PCI, or MT	CABG or PCI	Both	Cardiologists		Interventional Card		Fellow in training interventional cardiology	40-49	still in	yes	0	0	0	0	0				0	0	0	0	0				0	0	0	0	0				1	0	0	0	0	0	0
4	Adams	yes	0	1	1	1	all	PCI, ad-hoc PCI, or MT	CABG or PCI	PCI	Cardiologists		Interventional Card		Fellow in training interventional cardiology	40-49	still in	yes	0	0	0	0	0				0	0	0	0	0				0	0	0	0	0				1	0	0	0	0	0	0
4	Jones	yes	1	1	0	0	all	PCI, ad-hoc PCI, or MT	CABG or PCI	Both	Cardiologists		Interventional Card		Fellow in training interventional cardiology	40-49	still in	yes	0	0	0	0	0				0	0	0	0	0				0	0	0	0	0				1	0	0	0	0	0	0
5	Smith	no	1	0	0	0	CABG only	0	CABG only	CABG	Nurses		Mid-level Prov			40-49	10-19		0	0	1	0	0				0	0	0	0	1				0	0	0	0	0				0	0	0	0	0	0	0
5	Adams	no					CABG only	0	CABG only		Nurses		Mid-level Prov			40-49	10-19		0	0	1	0	0				0	0	0	0	1				0	0	0	0	0				0	0	0	0	0	0	0
5	Jones	yes	1	0	0	0	CABG only	0	CABG only	CABG	Nurses		Mid-level Prov			40-49	10-19		0	0	1	0	0				0	0	0	0	1				0	0	0	0	0				0	0	0	0	0	0	0
6	Smith	yes	1	0	0	0	CABG only	CABG only	CABG only	CABG	Other		data		Data Manager	18-29	none/NA	yes	0	0	0	0	0				0	0	0	0	0				0	0	0	0	0				1	0	1	0	0	0	0
6	Adams	yes	1	0	0	0	CABG only	CABG only	CABG only	CABG	Other		data		Data Manager	18-29	none/NA	yes	0	0	0	0	0				0	0	0	0	0				0	0	0	0	0				1	0	1	0	0	0	0
6	Jones	yes	1	0	0	0	CABG only	CABG only	CABG only	CABG	Other		data		Data Manager	18-29	none/NA	yes	0	0	0	0	0				0	0	0	0	0				0	0	0	0	0				1	0	1	0	0	0	0
7	Smith	yes	1	0	0	0	CABG only	PCI only	CABG only	CABG	Other		Anesthesiologist/Perfusion		perfusionist	50-59	30-39	no	0	0	0	0	0				0	0	0	0	0				0	0	0	0	0				1	0	1	0	0	0	0
7	Adams	yes	0	1	0	0	CABG only	PCI only	CABG only	PCI	Other		Anesthesiologist/Perfusion		perfusionist	50-59	30-39	no	0	0	0	0	0				0	0	0	0	0				0	0	0	0	0				1	0	1	0	0	0	0
7	Jones	yes	1	0	0	0	CABG only	PCI only	CABG only	CABG	Other		Anesthesiologist/Perfusion		perfusionist	50-59	30-39	no	0	0	0	0	0				0	0	0	0	0				0	0	0	0	0				1	0	1	0	0	0	0
8	Smith	yes	1	0	0	0	CABG only	CABG or PCI	CABG only	CABG	Nurses		Nurse			50-59	30-39	no	0	0	0	0	0				1	0	0	0	0				1	0	0	0	0				1	0	1	0	0	0	1
8	Adams	no	1	1	0	0	CABG only	CABG or PCI	CABG only	Both	Nurses		Nurse			50-59	30-39	no	0	0	0	0	0				1	0	0	0	0				1	0	0	0	0				1	0	1	0	0	0	1
8	Jones	no	1	0	0	0	CABG only	CABG or PCI	CABG only	CABG	Nurses		Nurse			50-59	30-39	no	0	0	0	0	0				1	0	0	0	0				1	0	0	0	0				1	0	1	0	0	0	1
9	Smith	yes	1	1	0	0	CABG or PCI	0	CABG or PCI	Both	Other		Admin/res/other			50-59	30-39		0	0	0	0	0				0	0	0	0	0				0	0	0	0	0				1	0	0	0	0	0	1
9	Adams	yes					CABG or PCI	0	CABG or PCI		Other		Admin/res/other			50-59	30-39		0	0	0	0	0				0	0	0	0	0				0	0	0	0	0				1	0	0	0	0	0	1
9	Jones	yes	1	1	0	0	CABG or PCI	0	CABG or PCI	Both	Other		Admin/res/other			50-59	30-39		0	0	0	0	0				0	0	0	0	0				0	0	0	0	0				1	0	0	0	0	0	1
10	Smith	yes	1	1	0	1	CABG, PCI, or MT	MT only	CABG, PCI, or MT	Both	Surgeons		CT Surgeon			70+	30-39	yes	0	0	0	0	0				0	0	0	0	0				0	0	0	0	0				1	0	0	0	1	0	1
10	Adams	yes	0	0	0	1	CABG, PCI, or MT	MT only	CABG, PCI, or MT		Surgeons		CT Surgeon			70+	30-39	yes	0	0	0	0	0				0	0	0	0	0				0	0	0	0	0				1	0	0	0	1	0	1
10	Jones	yes	1	1	0	1	CABG, PCI, or MT	MT only	CABG, PCI, or MT	Both	Surgeons		CT Surgeon			70+	30-39	yes	0	0	0	0	0				0	0	0	0	0				0	0	0	0	0				1	0	0	0	1	0	1
11	Smith	yes	1	1	0	0	CABG or PCI	MT only	CABG or PCI	Both	Nurses		Nurse			40-49	10-19	yes	0	0	0	0	0				0	0	0	0	0				0	0	0	0	0				1	0	1	0	1	1	1
11	Adams	yes	0	0	0	1	CABG or PCI	MT only	CABG or PCI		Nurses		Nurse			40-49	10-19	yes	0	0	0	0	0				0	0	0	0	0				0	0	0	0	0				1	0	1	0	1	1	1
11	Jones	yes	1	1	0	0	CABG or PCI	MT only	CABG or PCI	Both	Nurses		Nurse			40-49	10-19	yes	0	0	0	0	0				0	0	0	0	0				0	0	0	0	0				1	0	1	0	1	1	1
12	Smith	yes	1	1	0	1	CABG, PCI, or MT	CABG, PCI, or MT	CABG, PCI, or MT	Both	Nurses		Nurse			40-49	10-19	yes	0	0	0	0	0				0	0	0	0	0				0	0	0	0	0				1	0	0	0	0	0	0
12	Adams	yes	1	1	0	1	CABG, PCI, or MT	CABG, PCI, or MT	CABG, PCI, or MT	Both	Nurses		Nurse			40-49	10-19	yes	0	0	0	0	0				0	0	0	0	0				0	0	0	0	0				1	0	0	0	0	0	0
12	Jones	yes	1	1	0	1	CABG, PCI, or MT	CABG, PCI, or MT	CABG, PCI, or MT	Both	Nurses		Nurse			40-49	10-19	yes	0	0	0	0	0				0	0	0	0	0				0	0	0	0	0				1	0	0	0	0	0	0
13	Smith	yes	1	0	0	0	CABG only	PCI or ad-hoc PCI	CABG only	CABG	Other		Anesthesiologist/Perfusion		Anesthesiologist	40-49	10-19	yes	0	0	0	0	0				0	0	0	0	0				0	0	0	0	0				1	0	0	0	0	1	0
13	Adams	yes	0	1	1	0	CABG only	PCI or ad-hoc PCI	CABG only	PCI	Other		Anesthesiologist/Perfusion		Anesthesiologist	40-49	10-19	yes	0	0	0	0	0				0	0	0	0	0				0	0	0	0	0				1	0	0	0	0	1	0
13	Jones	yes	1	0	0	0	CABG only	PCI or ad-hoc PCI	CABG only	CABG	Other		Anesthesiologist/Perfusion		Anesthesiologist	40-49	10-19	yes	0	0	0	0	0				0	0	0	0	0				0	0	0	0	0				1	0	0	0	0	1	0
14	Smith	yes	1	1	0	1	CABG, PCI, or MT	CABG, PCI, or MT	CABG, PCI, or MT	Both	Cardiologists		Interventional Card			50-59	20-29	yes	0	0	0	0	0				0	0	0	0	0				0	0	0	0	0				1	0	0	0	0	0	1
14	Adams	yes	1	1	0	1	CABG, PCI, or MT	CABG, PCI, or MT	CABG, PCI, or MT	Both	Cardiologists		Interventional Card			50-59	20-29	yes	0	0	0	0	0				0	0	0	0	0				0	0	0	0	0				1	0	0	0	0	0	1
14	Jones	yes	1	1	0	1	CABG, PCI, or MT	CABG, PCI, or MT	CABG, PCI, or MT	Both	Cardiologists		Interventional Card			50-59	20-29	yes	0	0	0	0	0				0	0	0	0	0				0	0	0	0	0				1	0	0	0	0	0	1
15	Smith	yes	1	1	0	0	CABG or PCI	PCI only	CABG only	Both	Nurses		Mid-level Prov			40-49	0-9		0	0	0	0	0				0	0	0	0	0				0	0	0	0	0				0	0	0	0	0	0	0
15	Adams	yes	0	1	0	0	CABG or PCI	PCI only	CABG only	PCI	Nurses		Mid-level Prov			40-49	0-9		0	0	0	0	0				0	0	0	0	0				0	0	0	0	0				0	0	0	0	0	0	0
15	Jones	yes	1	0	0	0	CABG or PCI	PCI only	CABG only	CABG	Nurses		Mid-level Prov			40-49	0-9		0	0	0	0	0				0	0	0	0	0				0	0	0	0	0				0	0	0	0	0	0	0
16	Smith	yes	1	0	0	0	CABG only	PCI only	CABG only	CABG	Nurses		Nurse			50-59	20-29		0	0	0	0	0				0	0	0	0	0				0	0	0	0	0				1	0	1	0	1	0	1
16	Adams	yes	0	1	0	0	CABG only	PCI only	CABG only	PCI	Nurses		Nurse			50-59	20-29		0	0	0	0	0				0	0	0	0	0				0	0	0	0	0				1	0	1	0	1	0	1
16	Jones	yes	1	0	0	0	CABG only	PCI only	CABG only	CABG	Nurses		Nurse			50-59	20-29		0	0	0	0	0				0	0	0	0	0				0	0	0	0	0				1	0	1	0	1	0	1
17	Smith	yes	1	0	0	0	CABG only	PCI only	PCI only	CABG	Nurses		Nurse			50-59	30-39	no	0	0	0	0	0				0	0	1	0	0		Cx FFR		0	0	0	1	1			? Dominance	1	0	0	0	0	0	1
17	Adams	no	0	1	0	0	CABG only	PCI only	PCI only	PCI	Nurses		Nurse			50-59	30-39	no	0	0	0	0	0				0	0	1	0	0		Cx FFR		0	0	0	1	1			? Dominance	1	0	0	0	0	0	1
17	Jones	no	0	1	0	0	CABG only	PCI only	PCI only	PCI	Nurses		Nurse			50-59	30-39	no	0	0	0	0	0				0	0	1	0	0		Cx FFR		0	0	0	1	1			? Dominance	1	0	0	0	0	0	1
18	Smith	no	1	0	0	0	CABG only	CABG or PCI	CABG or PCI	CABG	Other		Admin/res/other			40-49	20-29	no	1	0	0	0	0				0	0	0	1	0			Not mainstream at our institution but this would be a good case to use it with.	0	0	0	0	0				1	0	0	0	0	0	1
18	Adams	no	1	1	0	0	CABG only	CABG or PCI	CABG or PCI	Both	Other		Admin/res/other			40-49	20-29	no	1	0	0	0	0				0	0	0	1	0			Not mainstream at our institution but this would be a good case to use it with.	0	0	0	0	0				1	0	0	0	0	0	1
18	Jones	no	1	1	0	0	CABG only	CABG or PCI	CABG or PCI	Both	Other		Admin/res/other			40-49	20-29	no	1	0	0	0	0				0	0	0	1	0			Not mainstream at our institution but this would be a good case to use it with.	0	0	0	0	0				1	0	0	0	0	0	1
19	Smith	yes	1	0	0	0	CABG only	CABG or PCI	0	CABG	Nurses		Mid-level Prov			50-59	20-29	no	0	0	0	0	0				0	0	0	0	0				0	0	0	1	0				1	0	1	0	0	0	0
19	Adams	yes	1	1	0	0	CABG only	CABG or PCI	0	Both	Nurses		Mid-level Prov			50-59	20-29	no	0	0	0	0	0				0	0	0	0	0				0	0	0	1	0				1	0	1	0	0	0	0
19	Jones	no					CABG only	CABG or PCI	0		Nurses		Mid-level Prov			50-59	20-29	no	0	0	0	0	0				0	0	0	0	0				0	0	0	1	0				1	0	1	0	0	0	0
20	Smith	yes	1	1	0	0	CABG or PCI	CABG or ad-hoc PCI	CABG only	Both	Cardiologists		General Card			60-69	30-39	no	0	0	0	0	0				0	0	0	1	0			Would have used prior to cath -> ad-hoc PCI,	0	0	0	0	0				1	0	0	0	0	0	0
20	Adams	no	1	0	1	0	CABG or PCI	CABG or ad-hoc PCI	CABG only	Both	Cardiologists		General Card			60-69	30-39	no	0	0	0	0	0				0	0	0	1	0			Would have used prior to cath -> ad-hoc PCI,	0	0	0	0	0				1	0	0	0	0	0	0
20	Jones	yes	1	0	0	0	CABG or PCI	CABG or ad-hoc PCI	CABG only	CABG	Cardiologists		General Card			60-69	30-39	no	0	0	0	0	0				0	0	0	1	0			Would have used prior to cath -> ad-hoc PCI,	0	0	0	0	0				1	0	0	0	0	0	0
21	Smith	yes	1	1	0	0	CABG or PCI	PCI only	CABG or ad-hoc PCI	Both	Nurses		Nurse			50-59	20-29	no	0	0	0	0	0				0	0	0	0	0				0	0	0	0	0				1	0	0	0	0	0	0
21	Adams	yes	0	1	0	0	CABG or PCI	PCI only	CABG or ad-hoc PCI	PCI	Nurses		Nurse			50-59	20-29	no	0	0	0	0	0				0	0	0	0	0				0	0	0	0	0				1	0	0	0	0	0	0
21	Jones	yes	1	0	1	0	CABG or PCI	PCI only	CABG or ad-hoc PCI	Both	Nurses		Nurse			50-59	20-29	no	0	0	0	0	0				0	0	0	0	0				0	0	0	0	0				1	0	0	0	0	0	0
22	Smith	no	1	0	0	0	CABG only	PCI only	CABG only	CABG	Other		Anesthesiologist/Perfusion		cardiac anesthesiologist	40-49	0-9	yes	1	0	0	0	0				0	0	0	0	0				0	0	1	0	0				1	0	0	0	0	0	1
22	Adams	yes	0	1	0	0	CABG only	PCI only	CABG only	PCI	Other		Anesthesiologist/Perfusion		cardiac anesthesiologist	40-49	0-9	yes	1	0	0	0	0				0	0	0	0	0				0	0	1	0	0				1	0	0	0	0	0	1
22	Jones	no	1	0	0	0	CABG only	PCI only	CABG only	CABG	Other		Anesthesiologist/Perfusion		cardiac anesthesiologist	40-49	0-9	yes	1	0	0	0	0				0	0	0	0	0				0	0	1	0	0				1	0	0	0	0	0	1
23	Smith		0	1	0	0	PCI only	adhoc PCI only	adhoc PCI only	PCI	Nurses		Nurse			40-49	0-9	no	0	0	0	0	0				0	0	0	0	0				0	0	0	0	0				1	0	0	0	0	0	0
23	Adams		0	0	1	0	PCI only	adhoc PCI only	adhoc PCI only	PCI	Nurses		Nurse			40-49	0-9	no	0	0	0	0	0				0	0	0	0	0				0	0	0	0	0				1	0	0	0	0	0	0
23	Jones		0	0	1	0	PCI only	adhoc PCI only	adhoc PCI only	PCI	Nurses		Nurse			40-49	0-9	no	0	0	0	0	0				0	0	0	0	0				0	0	0	0	0				1	0	0	0	0	0	0
24	Smith	yes	1	1	0	0	CABG or PCI	CABG, PCI, or ad-hoc PCI	CABG or PCI	Both	Nurses		Nurse			50-59	30-39	yes	0	0	0	0	0				0	0	0	0	0				0	0	0	0	0				1	0	0	0	0	0	1
24	Adams		1	1	1	0	CABG or PCI	CABG, PCI, or ad-hoc PCI	CABG or PCI	Both	Nurses		Nurse			50-59	30-39	yes	0	0	0	0	0				0	0	0	0	0				0	0	0	0	0				1	0	0	0	0	0	1
24	Jones	yes	1	1	0	0	CABG or PCI	CABG, PCI, or ad-hoc PCI	CABG or PCI	Both	Nurses		Nurse			50-59	30-39	yes	0	0	0	0	0				0	0	0	0	0				0	0	0	0	0				1	0	0	0	0	0	1
25	Smith	yes	0	1	0	0	PCI only	CABG only	adhoc PCI only	PCI	Other		Admin/res/other			60-69	none/NA	yes	0	0	0	0	0				0	0	0	0	0				0	0	0	0	0				1	0	1	0	0	0	0
25	Adams	yes	1	0	0	0	PCI only	CABG only	adhoc PCI only	CABG	Other		Admin/res/other			60-69	none/NA	yes	0	0	0	0	0				0	0	0	0	0				0	0	0	0	0				1	0	1	0	0	0	0
25	Jones	no	0	0	1	0	PCI only	CABG only	adhoc PCI only	PCI	Other		Admin/res/other			60-69	none/NA	yes	0	0	0	0	0				0	0	0	0	0				0	0	0	0	0				1	0	1	0	0	0	0
26	Smith	yes	1	1	0	0	CABG or PCI	CABG or MT	CABG or PCI	Both	Other		data		Analyst	30-39	none/NA	yes	0	0	0	0	0				0	0	0	0	0				0	0	0	0	0				1	0	1	0	1	0	1
26	Adams	yes	1	0	0	1	CABG or PCI	CABG or MT	CABG or PCI	CABG	Other		data		Analyst	30-39	none/NA	yes	0	0	0	0	0				0	0	0	0	0				0	0	0	0	0				1	0	1	0	1	0	1
26	Jones	yes	1	1	0	0	CABG or PCI	CABG or MT	CABG or PCI	Both	Other		data		Analyst	30-39	none/NA	yes	0	0	0	0	0				0	0	0	0	0				0	0	0	0	0				1	0	1	0	1	0	1
27	Smith	yes	1	1	0	0	CABG or PCI	PCI, ad-hoc PCI, or MT	CABG, PCI, or ad-hoc PCI	Both	Cardiologists		General Card			60-69	30-39	yes	0	0	0	0	0				0	0	0	0	0				0	0	0	0	0				1	0	1	0	1	1	0
27	Adams	yes	0	1	1	1	CABG or PCI	PCI, ad-hoc PCI, or MT	CABG, PCI, or ad-hoc PCI	PCI	Cardiologists		General Card			60-69	30-39	yes	0	0	0	0	0				0	0	0	0	0				0	0	0	0	0				1	0	1	0	1	1	0
27	Jones	yes	1	1	1	0	CABG or PCI	PCI, ad-hoc PCI, or MT	CABG, PCI, or ad-hoc PCI	Both	Cardiologists		General Card			60-69	30-39	yes	0	0	0	0	0				0	0	0	0	0				0	0	0	0	0				1	0	1	0	1	1	0
28	Smith	yes	1	1	0	1	CABG, PCI, or MT	CABG, PCI, or MT	CABG, PCI, or MT	Both	Cardiologists		Interventional Card			30-39	0-9	no	0	0	0	0	0				0	0	0	0	0				0	0	0	0	0				0	0	1	0	0	0	1
28	Adams	yes	1	1	0	1	CABG, PCI, or MT	CABG, PCI, or MT	CABG, PCI, or MT	Both	Cardiologists		Interventional Card			30-39	0-9	no	0	0	0	0	0				0	0	0	0	0				0	0	0	0	0				0	0	1	0	0	0	1
28	Jones	yes	1	1	0	1	CABG, PCI, or MT	CABG, PCI, or MT	CABG, PCI, or MT	Both	Cardiologists		Interventional Card			30-39	0-9	no	0	0	0	0	0				0	0	0	0	0				0	0	0	0	0				0	0	1	0	0	0	1
29	Smith	yes	1	1	0	0	CABG or PCI	PCI, ad-hoc PCI, or MT	CABG or PCI	Both	Other		Admin/res/other		Researcher	30-39	none/NA	yes	0	0	0	0	0				0	0	0	0	0				0	0	0	0	0				1	0	0	0	0	0	1
29	Adams	yes	0	1	1	1	CABG or PCI	PCI, ad-hoc PCI, or MT	CABG or PCI	PCI	Other		Admin/res/other		Researcher	30-39	none/NA	yes	0	0	0	0	0				0	0	0	0	0				0	0	0	0	0				1	0	0	0	0	0	1
29	Jones	yes	1	1	0	0	CABG or PCI	PCI, ad-hoc PCI, or MT	CABG or PCI	Both	Other		Admin/res/other		Researcher	30-39	none/NA	yes	0	0	0	0	0				0	0	0	0	0				0	0	0	0	0				1	0	0	0	0	0	1
30	Smith	no	1	1	1	0	CABG, PCI, or ad-hoc PCI	all	CABG, PCI, or ad-hoc PCI	Both	Cardiologists		Interventional Card			60-69	20-29	yes	0	0	0	1	1		SYNTAX score, anatomy	details, multiple clinical elements	0	0	1	0	1				0	0	0	1	0				0	0	0	0	0	0	0
30	Adams	no	1	1	1	1	CABG, PCI, or ad-hoc PCI	all	CABG, PCI, or ad-hoc PCI	Both	Cardiologists		Interventional Card			60-69	20-29	yes	0	0	0	1	1		SYNTAX score, anatomy	details, multiple clinical elements	0	0	1	0	1				0	0	0	1	0				0	0	0	0	0	0	0
30	Jones	no	1	1	1	0	CABG, PCI, or ad-hoc PCI	all	CABG, PCI, or ad-hoc PCI	Both	Cardiologists		Interventional Card			60-69	20-29	yes	0	0	0	1	1		SYNTAX score, anatomy	details, multiple clinical elements	0	0	1	0	1				0	0	0	1	0				0	0	0	0	0	0	0
31	Smith	yes	1	1	0	1	CABG, PCI, or MT	CABG, PCI, or MT	CABG or PCI	Both	Surgeons		CT Surgeon			50-59	10-19	yes	0	0	0	0	0				0	0	0	0	0				0	1	0	0	0				1	0	0	0	0	0	0
31	Adams	yes	1	1	0	1	CABG, PCI, or MT	CABG, PCI, or MT	CABG or PCI	Both	Surgeons		CT Surgeon			50-59	10-19	yes	0	0	0	0	0				0	0	0	0	0				0	1	0	0	0				1	0	0	0	0	0	0
31	Jones	no	1	1	0	0	CABG, PCI, or MT	CABG, PCI, or MT	CABG or PCI	Both	Surgeons		CT Surgeon			50-59	10-19	yes	0	0	0	0	0				0	0	0	0	0				0	1	0	0	0				1	0	0	0	0	0	0
32	Smith	no	1	0	0	0	CABG only	CABG only	CABG only	CABG	Surgeons		CT Surgeon			30-39	0-9	yes	0	1	0	0	0				1	0	0	0	0				1	0	0	0	0				0	0	0	1	0	0	0
32	Adams	no	1	0	0	0	CABG only	CABG only	CABG only	CABG	Surgeons		CT Surgeon			30-39	0-9	yes	0	1	0	0	0				1	0	0	0	0				1	0	0	0	0				0	0	0	1	0	0	0
32	Jones	no	1	0	0	0	CABG only	CABG only	CABG only	CABG	Surgeons		CT Surgeon			30-39	0-9	yes	0	1	0	0	0				1	0	0	0	0				1	0	0	0	0				0	0	0	1	0	0	0
33	Smith	yes					0	0	0		Other		Admin/res/other		Research	50-59	none/NA		0	0	0	0	0				0	0	0	0	0				0	0	0	0	0				0	0	0	0	0	0	0
33	Adams	yes					0	0	0		Other		Admin/res/other		Research	50-59	none/NA		0	0	0	0	0				0	0	0	0	0				0	0	0	0	0				0	0	0	0	0	0	0
33	Jones	yes					0	0	0		Other		Admin/res/other		Research	50-59	none/NA		0	0	0	0	0				0	0	0	0	0				0	0	0	0	0				0	0	0	0	0	0	0
34	Smith	no	1	0	0	0	CABG only	CABG, PCI, or MT	CABG only	CABG	Other		Anesthesiologist/Perfusion		CCP	60-69	30-39	yes	1	0	0	0	1			he needs grafts -optimal treatment	0	0	0	0	0				1	0	0	0	1			statistically better care to get grafts!	1	0	0	0	0	0	1
34	Adams	yes	1	1	0	1	CABG only	CABG, PCI, or MT	CABG only	Both	Other		Anesthesiologist/Perfusion		CCP	60-69	30-39	yes	1	0	0	0	1			he needs grafts -optimal treatment	0	0	0	0	0				1	0	0	0	1			statistically better care to get grafts!	1	0	0	0	0	0	1
34	Jones	no	1	0	0	0	CABG only	CABG, PCI, or MT	CABG only	CABG	Other		Anesthesiologist/Perfusion		CCP	60-69	30-39	yes	1	0	0	0	1			he needs grafts -optimal treatment	0	0	0	0	0				1	0	0	0	1			statistically better care to get grafts!	1	0	0	0	0	0	1
35	Smith	yes	1	1	0	0	CABG or PCI	adhoc PCI only	adhoc PCI only	Both	Nurses		Nurse			50-59	30-39	no	0	0	0	0	0				0	0	0	0	0				0	0	0	0	0				1	0	0	0	0	0	1
35	Adams	yes	0	0	1	0	CABG or PCI	adhoc PCI only	adhoc PCI only	PCI	Nurses		Nurse			50-59	30-39	no	0	0	0	0	0				0	0	0	0	0				0	0	0	0	0				1	0	0	0	0	0	1
35	Jones	yes	0	0	1	0	CABG or PCI	adhoc PCI only	adhoc PCI only	PCI	Nurses		Nurse			50-59	30-39	no	0	0	0	0	0				0	0	0	0	0				0	0	0	0	0				1	0	0	0	0	0	1
36	Smith	yes	1	1	0	0	CABG or PCI	PCI or MT	PCI or ad-hoc PCI	Both	Nurses		Nurse			40-49	20-29	yes	0	0	0	0	0				0	0	0	0	0				0	0	0	0	0				1	0	0	0	0	0	1
36	Adams	yes	0	1	0	1	CABG or PCI	PCI or MT	PCI or ad-hoc PCI	PCI	Nurses		Nurse			40-49	20-29	yes	0	0	0	0	0				0	0	0	0	0				0	0	0	0	0				1	0	0	0	0	0	1
36	Jones	yes	0	1	1	0	CABG or PCI	PCI or MT	PCI or ad-hoc PCI	PCI	Nurses		Nurse			40-49	20-29	yes	0	0	0	0	0				0	0	0	0	0				0	0	0	0	0				1	0	0	0	0	0	1
37	Smith	no	1	1	1	1	all	all	0	Both	Cardiologists		Interventional Card			60-69	30-39	no	0	0	0	0	1			I cannot tell without actually sitting with the patient and family and discussing	0	0	1	1	0		patient goals	need to assess patient/family a /understanding fears both rational and irrational.	0	0	0	1	0				0	0	0	0	0	0	0
37	Adams	no	1	1	1	1	all	all	0	Both	Cardiologists		Interventional Card			60-69	30-39	no	0	0	0	0	1			I cannot tell without actually sitting with the patient and family and discussing	0	0	1	1	0		patient goals	need to assess patient/family a /understanding fears both rational and irrational.	0	0	0	1	0				0	0	0	0	0	0	0
37	Jones	no					all	all	0		Cardiologists		Interventional Card			60-69	30-39	no	0	0	0	0	1			I cannot tell without actually sitting with the patient and family and discussing	0	0	1	1	0		patient goals	need to assess patient/family a /understanding fears both rational and irrational.	0	0	0	1	0				0	0	0	0	0	0	0
38	Smith	yes	1	0	0	0	CABG only	PCI only	CABG only	CABG	Nurses		Nurse			60-69	40-49	no	0	0	0	0	0				0	0	0	0	0				0	0	0	0	0				1	0	1	0	0	0	1
38	Adams	yes	0	1	0	0	CABG only	PCI only	CABG only	PCI	Nurses		Nurse			60-69	40-49	no	0	0	0	0	0				0	0	0	0	0				0	0	0	0	0				1	0	1	0	0	0	1
38	Jones	yes	1	0	0	0	CABG only	PCI only	CABG only	CABG	Nurses		Nurse			60-69	40-49	no	0	0	0	0	0				0	0	0	0	0				0	0	0	0	0				1	0	1	0	0	0	1
39	Smith	no	1	0	0	0	CABG only	PCI or MT	Adhoc PCI or MT	CABG	Other		data		clinical analyst	50-59	none/NA	no	1	0	0	0	0				0	0	0	0	0				0	0	0	0	0				1	0	0	0	1	0	0
39	Adams	yes	0	1	0	1	CABG only	PCI or MT	Adhoc PCI or MT	PCI	Other		data		clinical analyst	50-59	none/NA	no	1	0	0	0	0				0	0	0	0	0				0	0	0	0	0				1	0	0	0	1	0	0
39	Jones	yes	0	0	1	1	CABG only	PCI or MT	Adhoc PCI or MT	PCI	Other		data		clinical analyst	50-59	none/NA	no	1	0	0	0	0				0	0	0	0	0				0	0	0	0	0				1	0	0	0	1	0	0
40	Smith	yes	1	0	0	0	CABG only	adhoc PCI only	adhoc PCI only	CABG	Other		Admin/res/other			30-39	none/NA	yes	0	0	0	0	0				0	0	0	0	0				0	0	0	0	0				1	0	1	0	1	0	0
40	Adams	yes	0	0	1	0	CABG only	adhoc PCI only	adhoc PCI only	PCI	Other		Admin/res/other			30-39	none/NA	yes	0	0	0	0	0				0	0	0	0	0				0	0	0	0	0				1	0	1	0	1	0	0
40	Jones	yes	0	0	1	0	CABG only	adhoc PCI only	adhoc PCI only	PCI	Other		Admin/res/other			30-39	none/NA	yes	0	0	0	0	0				0	0	0	0	0				0	0	0	0	0				1	0	1	0	1	0	0
41	Smith	yes	1	1	0	0	CABG or PCI	Adhoc PCI or MT	CABG or PCI	Both	Other		data		database administrator	40-49	none/NA	no	0	0	0	0	0				0	0	0	0	0				0	0	0	0	0				1	0	1	0	1	0	1
41	Adams	yes	0	0	1	1	CABG or PCI	Adhoc PCI or MT	CABG or PCI	PCI	Other		data		database administrator	40-49	none/NA	no	0	0	0	0	0				0	0	0	0	0				0	0	0	0	0				1	0	1	0	1	0	1
41	Jones	yes	1	1	0	0	CABG or PCI	Adhoc PCI or MT	CABG or PCI	Both	Other		data		database administrator	40-49	none/NA	no	0	0	0	0	0				0	0	0	0	0				0	0	0	0	0				1	0	1	0	1	0	1
42	Smith	yes	1	1	0	0	CABG or PCI	CABG or PCI	CABG or PCI	Both	Other		data		Analyst	60-69	none/NA	yes	0	0	0	0	0				0	0	0	0	0				0	0	0	0	0				1	0	0	0	0	0	0
42	Adams	yes	1	1	0	0	CABG or PCI	CABG or PCI	CABG or PCI	Both	Other		data		Analyst	60-69	none/NA	yes	0	0	0	0	0				0	0	0	0	0				0	0	0	0	0				1	0	0	0	0	0	0
42	Jones	yes	1	1	0	0	CABG or PCI	CABG or PCI	CABG or PCI	Both	Other		data		Analyst	60-69	none/NA	yes	0	0	0	0	0				0	0	0	0	0				0	0	0	0	0				1	0	0	0	0	0	0
43	Smith	no	0	1	0	0	PCI only	adhoc PCI only	CABG or PCI	PCI	Surgeons		CT Surgeon			60-69	30-39	yes	1	0	0	0	0				0	0	0	0	0				0	0	0	0	0				1	0	0	0	0	0	0
43	Adams	yes	0	0	1	0	PCI only	adhoc PCI only	CABG or PCI	PCI	Surgeons		CT Surgeon			60-69	30-39	yes	1	0	0	0	0				0	0	0	0	0				0	0	0	0	0				1	0	0	0	0	0	0
43	Jones	yes	1	1	0	0	PCI only	adhoc PCI only	CABG or PCI	Both	Surgeons		CT Surgeon			60-69	30-39	yes	1	0	0	0	0				0	0	0	0	0				0	0	0	0	0				1	0	0	0	0	0	0
44	Smith	yes	1	1	1	0	CABG, PCI, or ad-hoc PCI	PCI, ad-hoc PCI, or MT	Adhoc PCI or MT	Both	Cardiologists		General Card			50-59	20-29	no	0	0	0	0	0				0	0	0	0	0				0	0	0	0	0				1	0	0	0	0	0	1
44	Adams	yes	0	1	1	1	CABG, PCI, or ad-hoc PCI	PCI, ad-hoc PCI, or MT	Adhoc PCI or MT	PCI	Cardiologists		General Card			50-59	20-29	no	0	0	0	0	0				0	0	0	0	0				0	0	0	0	0				1	0	0	0	0	0	1
44	Jones	yes	0	0	1	1	CABG, PCI, or ad-hoc PCI	PCI, ad-hoc PCI, or MT	Adhoc PCI or MT	PCI	Cardiologists		General Card			50-59	20-29	no	0	0	0	0	0				0	0	0	0	0				0	0	0	0	0				1	0	0	0	0	0	1
45	Smith	yes	1	1	0	1	CABG, PCI, or MT	0	0	Both	Nurses		Nurse			50-59	20-29	no	0	0	0	0	0				0	0	0	0	0				0	0	0	0	0				1	0	0	0	0	0	1
45	Adams						CABG, PCI, or MT	0	0		Nurses		Nurse			50-59	20-29	no	0	0	0	0	0				0	0	0	0	0				0	0	0	0	0				1	0	0	0	0	0	1
45	Jones						CABG, PCI, or MT	0	0		Nurses		Nurse			50-59	20-29	no	0	0	0	0	0				0	0	0	0	0				0	0	0	0	0				1	0	0	0	0	0	1
46	Smith	yes	1	0	0	0	CABG only	CABG only	CABG only	CABG	Nurses		Nurse			40-49	10-19	no	0	0	0	0	0				0	0	0	0	0				0	0	0	0	0				0	0	0	0	0	0	0
46	Adams	yes	1	0	0	0	CABG only	CABG only	CABG only	CABG	Nurses		Nurse			40-49	10-19	no	0	0	0	0	0				0	0	0	0	0				0	0	0	0	0				0	0	0	0	0	0	0
46	Jones	yes	1	0	0	0	CABG only	CABG only	CABG only	CABG	Nurses		Nurse			40-49	10-19	no	0	0	0	0	0				0	0	0	0	0				0	0	0	0	0				0	0	0	0	0	0	0
47	Smith	yes	0	0	1	0	adhoc PCI only	MT only	PCI only	PCI	Cardiologists		General Card			30-39	still in	no	0	0	0	0	0				0	0	0	0	0				0	0	0	0	0				1	0	0	0	1	0	1
47	Adams	yes	0	0	0	1	adhoc PCI only	MT only	PCI only		Cardiologists		General Card			30-39	still in	no	0	0	0	0	0				0	0	0	0	0				0	0	0	0	0				1	0	0	0	1	0	1
47	Jones	yes	0	1	0	0	adhoc PCI only	MT only	PCI only	PCI	Cardiologists		General Card			30-39	still in	no	0	0	0	0	0				0	0	0	0	0				0	0	0	0	0				1	0	0	0	1	0	1
48	Smith	yes	1	0	0	0	CABG only	CABG, PCI, or MT	CABG, PCI, or ad-hoc PCI	CABG	Cardiologists		Interventional Card			50-59	20-29	no	0	0	0	0	0				0	0	0	0	0				0	0	0	0	0				1	0	0	0	0	0	0
48	Adams	yes	1	1	0	1	CABG only	CABG, PCI, or MT	CABG, PCI, or ad-hoc PCI	Both	Cardiologists		Interventional Card			50-59	20-29	no	0	0	0	0	0				0	0	0	0	0				0	0	0	0	0				1	0	0	0	0	0	0
48	Jones	yes	1	1	1	0	CABG only	CABG, PCI, or MT	CABG, PCI, or ad-hoc PCI	Both	Cardiologists		Interventional Card			50-59	20-29	no	0	0	0	0	0				0	0	0	0	0				0	0	0	0	0				1	0	0	0	0	0	0
49	Smith	no	0	1	1	0	PCI or ad-hoc PCI	CABG, PCI, or MT	PCI or ad-hoc PCI	PCI	Cardiologists		Interventional Card			40-49	10-19	no	0	1	0	1	0		diabetes status, LVEF, angios		0	0	0	0	0				1	1	0	1	0				0	0	0	0	0	0	0
49	Adams	yes	1	1	0	1	PCI or ad-hoc PCI	CABG, PCI, or MT	PCI or ad-hoc PCI	Both	Cardiologists		Interventional Card			40-49	10-19	no	0	1	0	1	0		diabetes status, LVEF, angios		0	0	0	0	0				1	1	0	1	0				0	0	0	0	0	0	0
49	Jones	no	0	1	1	0	PCI or ad-hoc PCI	CABG, PCI, or MT	PCI or ad-hoc PCI	PCI	Cardiologists		Interventional Card			40-49	10-19	no	0	1	0	1	0		diabetes status, LVEF, angios		0	0	0	0	0				1	1	0	1	0				0	0	0	0	0	0	0
50	Smith	no	0	0	1	0	adhoc PCI only	adhoc PCI only	0	PCI	Cardiologists		Interventional Card			60-69	30-39	yes	0	1	0	0	1			I use ACC AUC and ** to decide recommendations and present options to patient	0	0	0	0	0				0	0	0	1	0				0	0	0	1	0	0	0
50	Adams	yes	0	0	1	0	adhoc PCI only	adhoc PCI only	0	PCI	Cardiologists		Interventional Card			60-69	30-39	yes	0	1	0	0	1			I use ACC AUC and ** to decide recommendations and present options to patient	0	0	0	0	0				0	0	0	1	0				0	0	0	1	0	0	0
50	Jones	no					adhoc PCI only	adhoc PCI only	0		Cardiologists		Interventional Card			60-69	30-39	yes	0	1	0	0	1			I use ACC AUC and ** to decide recommendations and present options to patient	0	0	0	0	0				0	0	0	1	0				0	0	0	1	0	0	0
51	Smith	yes	0	1	0	0	PCI only	PCI only	MT only	PCI	Nurses		Nurse			60-69	30-39	yes	0	0	0	0	0				0	0	0	0	0				0	0	0	0	0				1	0	1	0	1	0	1
51	Adams	yes	0	1	0	0	PCI only	PCI only	MT only	PCI	Nurses		Nurse			60-69	30-39	yes	0	0	0	0	0				0	0	0	0	0				0	0	0	0	0				1	0	1	0	1	0	1
51	Jones	yes	0	0	0	1	PCI only	PCI only	MT only		Nurses		Nurse			60-69	30-39	yes	0	0	0	0	0				0	0	0	0	0				0	0	0	0	0				1	0	1	0	1	0	1
52	Smith	yes	1	1	0	0	CABG or PCI	0	0	Both	Nurses		Nurse			50-59	30-39	yes	0	0	0	0	0				0	0	0	0	0				0	0	0	0	0				1	0	1	0	1	0	0
52	Adams						CABG or PCI	0	0		Nurses		Nurse			50-59	30-39	yes	0	0	0	0	0				0	0	0	0	0				0	0	0	0	0				1	0	1	0	1	0	0
52	Jones						CABG or PCI	0	0		Nurses		Nurse			50-59	30-39	yes	0	0	0	0	0				0	0	0	0	0				0	0	0	0	0				1	0	1	0	1	0	0
53	Smith						0	0	0		Other		data		data analyst	60-69	none/NA	no	0	0	0	0	0				0	0	0	0	0				0	0	0	0	0				0	0	0	0	0	0	0
53	Adams						0	0	0		Other		data		data analyst	60-69	none/NA	no	0	0	0	0	0				0	0	0	0	0				0	0	0	0	0				0	0	0	0	0	0	0
53	Jones						0	0	0		Other		data		data analyst	60-69	none/NA	no	0	0	0	0	0				0	0	0	0	0				0	0	0	0	0				0	0	0	0	0	0	0
54	Smith						0	0	0		Other		data		data analyst	60-69	none/NA	no	0	0	0	0	0				0	0	0	0	0				0	0	0	0	0				0	0	0	0	0	0	0
54	Adams						0	0	0		Other		data		data analyst	60-69	none/NA	no	0	0	0	0	0				0	0	0	0	0				0	0	0	0	0				0	0	0	0	0	0	0
54	Jones						0	0	0		Other		data		data analyst	60-69	none/NA	no	0	0	0	0	0				0	0	0	0	0				0	0	0	0	0				0	0	0	0	0	0	0
55	Smith						0	0	0		Other		Anesthesiologist/Perfusion		anesthesiologist	30-39	0-9	no	0	0	0	0	0				0	0	0	0	0				0	0	0	0	0				1	0	1	0	1	0	0
55	Adams						0	0	0		Other		Anesthesiologist/Perfusion		anesthesiologist	30-39	0-9	no	0	0	0	0	0				0	0	0	0	0				0	0	0	0	0				1	0	1	0	1	0	0
55	Jones						0	0	0		Other		Anesthesiologist/Perfusion		anesthesiologist	30-39	0-9	no	0	0	0	0	0				0	0	0	0	0				0	0	0	0	0				1	0	1	0	1	0	0
101	Smith	yes	0	1	0	0	PCI only	PCI only	PCI only	PCI	Cardiologists	1	Interventional Card	Interventional Card		40-49	0-9	yes	0	0	0	0	0												0	0	0	0	0				1	0	0	0	0	0	0
101	Adams	yes	0	1	0	0	PCI only	PCI only	PCI only	PCI	Cardiologists	1	Interventional Card	Interventional Card		40-49	0-9	yes	0	0	0	0	0												0	0	0	0	0				1	0	0	0	0	0	0
101	Jones	yes	0	1	0	0	PCI only	PCI only	PCI only	PCI	Cardiologists	1	Interventional Card	Interventional Card		40-49	0-9	yes	0	0	0	0	0												0	0	0	0	0				1	0	0	0	0	0	0
102	Smith	no	1	0	0	0	CABG only	CABG or PCI	CABG only	CABG	Surgeons	1	CT Surgeon	CT Surgeon		50-59	10-19	no	1	0	0	0	1			Anatomy of disease would be helpful to know: branch point vs mid vessel									1	0	0	0	0				0	0	0	0	0	0	1
102	Adams	yes	1	1	0	0	CABG only	CABG or PCI	CABG only	Both	Surgeons	1	CT Surgeon	CT Surgeon		50-59	10-19	no	1	0	0	0	1			Anatomy of disease would be helpful to know: branch point vs mid vessel									1	0	0	0	0				0	0	0	0	0	0	1
102	Jones	no	1	0	0	0	CABG only	CABG or PCI	CABG only	CABG	Surgeons	1	CT Surgeon	CT Surgeon		50-59	10-19	no	1	0	0	0	1			Anatomy of disease would be helpful to know: branch point vs mid vessel									1	0	0	0	0				0	0	0	0	0	0	1
103	Smith	yes	1	1	0	0	CABG or PCI	PCI or MT	CABG or PCI	Both	Surgeons	1	CT Surgeon	CT Surgeon		50-59	20-29	yes	0	0	0	0	0												0	0	0	0	0				0	0	0	0	0	0	0
103	Adams	yes	0	1	0	1	CABG or PCI	PCI or MT	CABG or PCI	PCI	Surgeons	1	CT Surgeon	CT Surgeon		50-59	20-29	yes	0	0	0	0	0												0	0	0	0	0				0	0	0	0	0	0	0
103	Jones		1	1	0	0	CABG or PCI	PCI or MT	CABG or PCI	Both	Surgeons	1	CT Surgeon	CT Surgeon		50-59	20-29	yes	0	0	0	0	0												0	0	0	0	0				0	0	0	0	0	0	0
104	Smith	no	1	0	0	0	CABG only	PCI only	PCI only	CABG	Cardiologists	1	Interventional Card	Interventional Card		50-59	10-19	yes	0	0	0	0	1			Do you really think that there is a 50% lower mortality (2%) with Med Rx vs PCI/CABG (4%)--where are you getting your data? Also, are we talking focal CAD or diffuse? DM or non?	0	0	0	1	0			SHe is 81--is she frail? Does she have good distal targets? Is LAD lesion proximal, mid or distal? Does Cx supply a large territory?	0	0	0	0	1			If 60% Cx is FFR negative, and has 2 vessel focal CAD (SYNTAX < 22), PCI is best option	0	0	0	0	0	0	0
104	Adams	no	0	1	0	0	CABG only	PCI only	PCI only	PCI	Cardiologists	1	Interventional Card	Interventional Card		50-59	10-19	yes	0	0	0	0	1			Do you really think that there is a 50% lower mortality (2%) with Med Rx vs PCI/CABG (4%)--where are you getting your data? Also, are we talking focal CAD or diffuse? DM or non?	0	0	0	1	0			SHe is 81--is she frail? Does she have good distal targets? Is LAD lesion proximal, mid or distal? Does Cx supply a large territory?	0	0	0	0	1			If 60% Cx is FFR negative, and has 2 vessel focal CAD (SYNTAX < 22), PCI is best option	0	0	0	0	0	0	0
104	Jones	no	0	1	0	0	CABG only	PCI only	PCI only	PCI	Cardiologists	1	Interventional Card	Interventional Card		50-59	10-19	yes	0	0	0	0	1			Do you really think that there is a 50% lower mortality (2%) with Med Rx vs PCI/CABG (4%)--where are you getting your data? Also, are we talking focal CAD or diffuse? DM or non?	0	0	0	1	0			SHe is 81--is she frail? Does she have good distal targets? Is LAD lesion proximal, mid or distal? Does Cx supply a large territory?	0	0	0	0	1			If 60% Cx is FFR negative, and has 2 vessel focal CAD (SYNTAX < 22), PCI is best option	0	0	0	0	0	0	0
105	Smith	yes	1	1	0	0	CABG or PCI	CABG, PCI, or MT	CABG or PCI	Both	Cardiologists	1	Interventional Card	Interventional Card		40-49	10-19	no	0	0	0	0	0												0	0	0	0	0				0	0	0	0	0	0	0
105	Adams	yes	1	1	0	1	CABG or PCI	CABG, PCI, or MT	CABG or PCI	Both	Cardiologists	1	Interventional Card	Interventional Card		40-49	10-19	no	0	0	0	0	0												0	0	0	0	0				0	0	0	0	0	0	0
105	Jones	yes	1	1	0	0	CABG or PCI	CABG, PCI, or MT	CABG or PCI	Both	Cardiologists	1	Interventional Card	Interventional Card		40-49	10-19	no	0	0	0	0	0												0	0	0	0	0				0	0	0	0	0	0	0
106	Smith	yes	1	1	0	1	CABG, PCI, or MT	CABG, PCI, or MT	CABG, PCI, or MT	Both	Cardiologists	1	Interventional Card	Interventional Card		50-59	20-29	yes	0	0	0	0	0												0	0	0	0	0				0	0	0	0	0	0	0
106	Adams	yes	1	1	0	1	CABG, PCI, or MT	CABG, PCI, or MT	CABG, PCI, or MT	Both	Cardiologists	1	Interventional Card	Interventional Card		50-59	20-29	yes	0	0	0	0	0												0	0	0	0	0				0	0	0	0	0	0	0
106	Jones	yes	1	1	0	1	CABG, PCI, or MT	CABG, PCI, or MT	CABG, PCI, or MT	Both	Cardiologists	1	Interventional Card	Interventional Card		50-59	20-29	yes	0	0	0	0	0												0	0	0	0	0				0	0	0	0	0	0	0
107	Smith	no	1	1	0	0	CABG or PCI	PCI only	CABG or PCI	Both	Surgeons	1	CT Surgeon	CT Surgeon		60-69	30-39		0	0	0	0	1			The Option Grid has incorrect information. It overstates the mortality risk of CABG and reintervention after CABG by a large amount.									0	0	0	0	1			Same as before. The information regarding the risks of CABG is incorrect.	1	0	1	0	0	0	1
107	Adams	yes	0	1	0	0	CABG or PCI	PCI only	CABG or PCI	PCI	Surgeons	1	CT Surgeon	CT Surgeon		60-69	30-39		0	0	0	0	1			The Option Grid has incorrect information. It overstates the mortality risk of CABG and reintervention after CABG by a large amount.									0	0	0	0	1			Same as before. The information regarding the risks of CABG is incorrect.	1	0	1	0	0	0	1
107	Jones	no	1	1	0	0	CABG or PCI	PCI only	CABG or PCI	Both	Surgeons	1	CT Surgeon	CT Surgeon		60-69	30-39		0	0	0	0	1			The Option Grid has incorrect information. It overstates the mortality risk of CABG and reintervention after CABG by a large amount.									0	0	0	0	1			Same as before. The information regarding the risks of CABG is incorrect.	1	0	1	0	0	0	1
108	Smith	yes	1	1	0	0	CABG or PCI	CABG or PCI		Both	Cardiologists	1	Interventional Card	Interventional Card		50-59	20-29	no	0	0	0	0	0												0	0	0	0	0				0	0	0	1	0	0	0
108	Adams	yes	1	1	0	0	CABG or PCI	CABG or PCI		Both	Cardiologists	1	Interventional Card	Interventional Card		50-59	20-29	no	0	0	0	0	0												0	0	0	0	0				0	0	0	1	0	0	0
108	Jones						CABG or PCI	CABG or PCI			Cardiologists	1	Interventional Card	Interventional Card		50-59	20-29	no	0	0	0	0	0												0	0	0	0	0				0	0	0	1	0	0	0
109	Smith	yes	1	1	0	0	CABG or PCI	PCI or MT	CABG or PCI	Both	Cardiologists	1	Interventional Card	Interventional Card		50-59	20-29	no	0	0	0	0	0												0	0	0	0	0				1	0	0	0	0	0	0
109	Adams	yes	0	1	0	1	CABG or PCI	PCI or MT	CABG or PCI	PCI	Cardiologists	1	Interventional Card	Interventional Card		50-59	20-29	no	0	0	0	0	0												0	0	0	0	0				1	0	0	0	0	0	0
109	Jones	yes	1	1	0	0	CABG or PCI	PCI or MT	CABG or PCI	Both	Cardiologists	1	Interventional Card	Interventional Card		50-59	20-29	no	0	0	0	0	0												0	0	0	0	0				1	0	0	0	0	0	0
110	Smith	yes	1	0	0	0	CABG only	PCI only	CABG only	CABG	Surgeons	1	CT Surgeon	CT Surgeon		50-59	20-29	yes	0	0	0	0	0												0	0	0	0	0				1	0	1	0	0	0	1
110	Adams	yes	0	1	0	0	CABG only	PCI only	CABG only	PCI	Surgeons	1	CT Surgeon	CT Surgeon		50-59	20-29	yes	0	0	0	0	0												0	0	0	0	0				1	0	1	0	0	0	1
110	Jones	yes	1	0	0	0	CABG only	PCI only	CABG only	CABG	Surgeons	1	CT Surgeon	CT Surgeon		50-59	20-29	yes	0	0	0	0	0												0	0	0	0	0				1	0	1	0	0	0	1
111	Smith	yes	1	1	0	0	CABG or PCI	CABG, PCI, or MT	CABG, PCI, or MT	Both	Cardiologists	1	8	Other	Former interventional cardiologist	60-69	30-39	yes	0	0	0	0	0												0	0	0	0	0				1	0	1	1	0	0	1
111	Adams	yes	1	1	0	1	CABG or PCI	CABG, PCI, or MT	CABG, PCI, or MT	Both	Cardiologists	1	8	Other	Former interventional cardiologist	60-69	30-39	yes	0	0	0	0	0												0	0	0	0	0				1	0	1	1	0	0	1
111	Jones	yes	1	1	0	1	CABG or PCI	CABG, PCI, or MT	CABG, PCI, or MT	Both	Cardiologists	1	8	Other	Former interventional cardiologist	60-69	30-39	yes	0	0	0	0	0												0	0	0	0	0				1	0	1	1	0	0	1
112	Smith	no	1	1	1	1	all	all	all	Both	Cardiologists	1	Interventional Card	Interventional Card		50-59	20-29	no	0	0	1	0	0				0	0	1	0	0				0	0	1	0	0				0	0	0	0	0	1	0
112	Adams	no	1	1	1	1	all	all	all	Both	Cardiologists	1	Interventional Card	Interventional Card		50-59	20-29	no	0	0	1	0	0				0	0	1	0	0				0	0	1	0	0				0	0	0	0	0	1	0
112	Jones	no	1	1	1	1	all	all	all	Both	Cardiologists	1	Interventional Card	Interventional Card		50-59	20-29	no	0	0	1	0	0				0	0	1	0	0				0	0	1	0	0				0	0	0	0	0	1	0
113	Smith	yes	1	1	0	0	CABG or PCI	CABG, PCI, or MT	CABG or PCI	Both	Cardiologists	1	Interventional Card	Interventional Card		40-49	0-9	yes	0	0	0	0	0												0	0	0	0	0				1	0	0	0	0	0	1
113	Adams	yes	1	1	0	1	CABG or PCI	CABG, PCI, or MT	CABG or PCI	Both	Cardiologists	1	Interventional Card	Interventional Card		40-49	0-9	yes	0	0	0	0	0												0	0	0	0	0				1	0	0	0	0	0	1
113	Jones	yes	1	1	0	0	CABG or PCI	CABG, PCI, or MT	CABG or PCI	Both	Cardiologists	1	Interventional Card	Interventional Card		40-49	0-9	yes	0	0	0	0	0												0	0	0	0	0				1	0	0	0	0	0	1
114	Smith	no	1	0	0	0	CABG only	CABG or PCI	CABG or PCI	CABG	Cardiologists	1	8	Other	Heart Failure	70+	40-49	no	0	0	1	0	1			Much too complicated.	0	1	0	0	0				0	0	1	0	1			Better done one on one with cardiologist.	0	0	0	0	0	0	0
114	Adams	no	1	1	0	0	CABG only	CABG or PCI	CABG or PCI	Both	Cardiologists	1	8	Other	Heart Failure	70+	40-49	no	0	0	1	0	1			Much too complicated.	0	1	0	0	0				0	0	1	0	1			Better done one on one with cardiologist.	0	0	0	0	0	0	0
114	Jones	no	1	1	0	0	CABG only	CABG or PCI	CABG or PCI	Both	Cardiologists	1	8	Other	Heart Failure	70+	40-49	no	0	0	1	0	1			Much too complicated.	0	1	0	0	0				0	0	1	0	1			Better done one on one with cardiologist.	0	0	0	0	0	0	0
115	Smith	yes	1	0	0	0	CABG only	CABG or PCI	CABG only	CABG	Surgeons	1	CT Surgeon	CT Surgeon		40-49	10-19	no	0	0	0	0	0												0	0	0	0	0				1	0	1	0	0	0	0
115	Adams	yes	1	1	0	0	CABG only	CABG or PCI	CABG only	Both	Surgeons	1	CT Surgeon	CT Surgeon		40-49	10-19	no	0	0	0	0	0												0	0	0	0	0				1	0	1	0	0	0	0
115	Jones	yes	1	0	0	0	CABG only	CABG or PCI	CABG only	CABG	Surgeons	1	CT Surgeon	CT Surgeon		40-49	10-19	no	0	0	0	0	0												0	0	0	0	0				1	0	1	0	0	0	0
116	Smith	yes	1	0	0	1	CABG or MT	CABG or MT	CABG, PCI, or MT	CABG	Cardiologists	1	General Card	General Card		50-59	20-29	yes	0	0	0	0	0												0	0	0	0	0				1	0	0	0	0	0	1
116	Adams	yes	1	0	0	1	CABG or MT	CABG or MT	CABG, PCI, or MT	CABG	Cardiologists	1	General Card	General Card		50-59	20-29	yes	0	0	0	0	0												0	0	0	0	0				1	0	0	0	0	0	1
116	Jones	yes	1	1	0	1	CABG or MT	CABG or MT	CABG, PCI, or MT	Both	Cardiologists	1	General Card	General Card		50-59	20-29	yes	0	0	0	0	0												0	0	0	0	0				1	0	0	0	0	0	1
117	Smith	yes	1	1	0	0	CABG or PCI	adhoc PCI only	CABG or PCI	Both	Surgeons	1	CT Surgeon	CT Surgeon		50-59	10-19	no	0	0	0	0	0												0	0	0	0	0				1	0	0	0	0	0	1
117	Adams	yes	0	0	1	0	CABG or PCI	adhoc PCI only	CABG or PCI	PCI	Surgeons	1	CT Surgeon	CT Surgeon		50-59	10-19	no	0	0	0	0	0												0	0	0	0	0				1	0	0	0	0	0	1
117	Jones	yes	1	1	0	0	CABG or PCI	adhoc PCI only	CABG or PCI	Both	Surgeons	1	CT Surgeon	CT Surgeon		50-59	10-19	no	0	0	0	0	0												0	0	0	0	0				1	0	0	0	0	0	1
118	Smith	yes	1	0	0	0	CABG only	CABG or PCI	CABG only	CABG	Surgeons	1	CT Surgeon	CT Surgeon		50-59	20-29	no	0	0	0	0	0												0	0	0	0	0				1	0	0	0	0	0	0
118	Adams	yes	1	1	0	0	CABG only	CABG or PCI	CABG only	Both	Surgeons	1	CT Surgeon	CT Surgeon		50-59	20-29	no	0	0	0	0	0												0	0	0	0	0				1	0	0	0	0	0	0
118	Jones	yes	1	0	0	0	CABG only	CABG or PCI	CABG only	CABG	Surgeons	1	CT Surgeon	CT Surgeon		50-59	20-29	no	0	0	0	0	0												0	0	0	0	0				1	0	0	0	0	0	0
119	Smith	yes	1	1	0	1	CABG, PCI, or MT	CABG or PCI	CABG or PCI	Both	Cardiologists	1	Interventional Card	Interventional Card		40-49	0-9	yes	0	0	0	0	0												0	0	0	0	0				0	0	0	0	0	0	0
119	Adams	yes	1	1	0	0	CABG, PCI, or MT	CABG or PCI	CABG or PCI	Both	Cardiologists	1	Interventional Card	Interventional Card		40-49	0-9	yes	0	0	0	0	0												0	0	0	0	0				0	0	0	0	0	0	0
119	Jones	yes	1	1	0	0	CABG, PCI, or MT	CABG or PCI	CABG or PCI	Both	Cardiologists	1	Interventional Card	Interventional Card		40-49	0-9	yes	0	0	0	0	0												0	0	0	0	0				0	0	0	0	0	0	0
120	Smith	yes	1	1	0	0	CABG or PCI	PCI only	CABG or PCI	Both	Surgeons	1	CT Surgeon	CT Surgeon		60-69	20-29	no	0	0	0	0	0												0	0	0	0	0				1	0	1	0	0	0	0
120	Adams	yes	0	1	0	0	CABG or PCI	PCI only	CABG or PCI	PCI	Surgeons	1	CT Surgeon	CT Surgeon		60-69	20-29	no	0	0	0	0	0												0	0	0	0	0				1	0	1	0	0	0	0
120	Jones		1	1	0	0	CABG or PCI	PCI only	CABG or PCI	Both	Surgeons	1	CT Surgeon	CT Surgeon		60-69	20-29	no	0	0	0	0	0												0	0	0	0	0				1	0	1	0	0	0	0
121	Smith	no	1	0	0	0	CABG only	CABG, PCI, or MT	CABG only	CABG	Surgeons	1	CT Surgeon	CT Surgeon		50-59	10-19	no	0	0	0	0	1			depends on appearance of the vessels, length of stenoses, etc									0	0	0	0	1			think triple vessel disease with proximal LAD best served with CABG	1	0	0	0	0	0	0
121	Adams	yes	1	1	0	1	CABG only	CABG, PCI, or MT	CABG only	Both	Surgeons	1	CT Surgeon	CT Surgeon		50-59	10-19	no	0	0	0	0	1			depends on appearance of the vessels, length of stenoses, etc									0	0	0	0	1			think triple vessel disease with proximal LAD best served with CABG	1	0	0	0	0	0	0
121	Jones	no	1	0	0	0	CABG only	CABG, PCI, or MT	CABG only	CABG	Surgeons	1	CT Surgeon	CT Surgeon		50-59	10-19	no	0	0	0	0	1			depends on appearance of the vessels, length of stenoses, etc									0	0	0	0	1			think triple vessel disease with proximal LAD best served with CABG	1	0	0	0	0	0	0
122	Smith	yes	1	1	0	0	CABG or PCI	CABG or PCI	CABG or PCI	Both	Cardiologists	1	Interventional Card	Interventional Card		60-69	20-29	no	0	0	0	0	0												0	0	0	0	0				1	0	1	0	1	0	1
122	Adams	yes	1	1	0	0	CABG or PCI	CABG or PCI	CABG or PCI	Both	Cardiologists	1	Interventional Card	Interventional Card		60-69	20-29	no	0	0	0	0	0												0	0	0	0	0				1	0	1	0	1	0	1
122	Jones	yes	1	1	0	0	CABG or PCI	CABG or PCI	CABG or PCI	Both	Cardiologists	1	Interventional Card	Interventional Card		60-69	20-29	no	0	0	0	0	0												0	0	0	0	0				1	0	1	0	1	0	1
123	Smith	yes	0	1	0	0	PCI only	CABG, PCI, or MT	CABG or PCI	PCI	Cardiologists	1	Interventional Card	Interventional Card		40-49	10-19	no	0	0	0	0	0												0	0	0	0	0				0	0	1	0	0	0	1
123	Adams	yes	1	1	0	1	PCI only	CABG, PCI, or MT	CABG or PCI	Both	Cardiologists	1	Interventional Card	Interventional Card		40-49	10-19	no	0	0	0	0	0												0	0	0	0	0				0	0	1	0	0	0	1
123	Jones	yes	1	1	0	0	PCI only	CABG, PCI, or MT	CABG or PCI	Both	Cardiologists	1	Interventional Card	Interventional Card		40-49	10-19	no	0	0	0	0	0												0	0	0	0	0				0	0	1	0	0	0	1
124	Smith	yes	0	1	0	0	PCI only	CABG or PCI	PCI only	PCI	Cardiologists	1	Interventional Card	Interventional Card		50-59	20-29	no	0	0	0	0	0												0	0	0	0	0				0	0	0	0	0	0	0
124	Adams	yes	1	1	0	0	PCI only	CABG or PCI	PCI only	Both	Cardiologists	1	Interventional Card	Interventional Card		50-59	20-29	no	0	0	0	0	0												0	0	0	0	0				0	0	0	0	0	0	0
124	Jones	yes	0	1	0	0	PCI only	CABG or PCI	PCI only	PCI	Cardiologists	1	Interventional Card	Interventional Card		50-59	20-29	no	0	0	0	0	0												0	0	0	0	0				0	0	0	0	0	0	0
125	Smith	no	1	0	0	0	CABG only	CABG or PCI	CABG or PCI	CABG	Surgeons	1	CT Surgeon	CT Surgeon		40-49	0-9	no	1	0	0	0	0												0	0	0	0	0				1	0	1	0	0	0	1
125	Adams	yes	1	1	0	0	CABG only	CABG or PCI	CABG or PCI	Both	Surgeons	1	CT Surgeon	CT Surgeon		40-49	0-9	no	1	0	0	0	0												0	0	0	0	0				1	0	1	0	0	0	1
125	Jones	yes	1	1	0	0	CABG only	CABG or PCI	CABG or PCI	Both	Surgeons	1	CT Surgeon	CT Surgeon		40-49	0-9	no	1	0	0	0	0												0	0	0	0	0				1	0	1	0	0	0	1
126	Smith	yes	1	0	0	0	CABG only	PCI only	CABG or PCI	CABG	Surgeons	1	CT Surgeon	CT Surgeon		60-69	20-29	yes	0	0	0	0	0				1	0	0	0	0				0	0	0	0	0				1	0	0	0	0	0	1
126	Adams	no	0	1	0	0	CABG only	PCI only	CABG or PCI	PCI	Surgeons	1	CT Surgeon	CT Surgeon		60-69	20-29	yes	0	0	0	0	0				1	0	0	0	0				0	0	0	0	0				1	0	0	0	0	0	1
126	Jones	yes	1	1	0	0	CABG only	PCI only	CABG or PCI	Both	Surgeons	1	CT Surgeon	CT Surgeon		60-69	20-29	yes	0	0	0	0	0				1	0	0	0	0				0	0	0	0	0				1	0	0	0	0	0	1
127	Smith	no	1	1	1	1	all	CABG or MT		Both	Cardiologists	1	Interventional Card	Interventional Card		50-59	10-19	yes	0	0	0	0	1			The grid is too complex	0	0	0	1	0			Too complex	0	0	0	0	0				0	0	0	0	0	0	0
127	Adams	no	1	0	0	1	all	CABG or MT		CABG	Cardiologists	1	Interventional Card	Interventional Card		50-59	10-19	yes	0	0	0	0	1			The grid is too complex	0	0	0	1	0			Too complex	0	0	0	0	0				0	0	0	0	0	0	0
127	Jones						all	CABG or MT			Cardiologists	1	Interventional Card	Interventional Card		50-59	10-19	yes	0	0	0	0	1			The grid is too complex	0	0	0	1	0			Too complex	0	0	0	0	0				0	0	0	0	0	0	0
128	Smith	yes	1	0	0	0	CABG only	CABG only	CABG only	CABG	Surgeons	1	CT Surgeon	CT Surgeon		60-69	30-39	yes	0	0	0	0	0												0	0	0	0	0				1	0	0	0	0	0	0
128	Adams	yes	1	0	0	0	CABG only	CABG only	CABG only	CABG	Surgeons	1	CT Surgeon	CT Surgeon		60-69	30-39	yes	0	0	0	0	0												0	0	0	0	0				1	0	0	0	0	0	0
128	Jones	yes	1	0	0	0	CABG only	CABG only	CABG only	CABG	Surgeons	1	CT Surgeon	CT Surgeon		60-69	30-39	yes	0	0	0	0	0												0	0	0	0	0				1	0	0	0	0	0	0
129	Smith	yes	1	1	1	0	CABG, PCI, or ad-hoc PCI	all	all	Both	Cardiologists	1	Interventional Card	Interventional Card		60-69	30-39	yes	0	0	0	0	0												0	0	0	0	0				1	0	0	0	0	0	1
129	Adams	yes	1	1	1	1	CABG, PCI, or ad-hoc PCI	all	all	Both	Cardiologists	1	Interventional Card	Interventional Card		60-69	30-39	yes	0	0	0	0	0												0	0	0	0	0				1	0	0	0	0	0	1
129	Jones	yes	1	1	1	1	CABG, PCI, or ad-hoc PCI	all	all	Both	Cardiologists	1	Interventional Card	Interventional Card		60-69	30-39	yes	0	0	0	0	0												0	0	0	0	0				1	0	0	0	0	0	1
130	Smith	no	1	1	0	1	CABG, PCI, or MT	all	all	Both	Cardiologists	1	8	Other	Former interventionalist	60-69	30-39	no	0	0	0	1	0		Appearance of stenoses		0	0	1	0	0		Appearance of lesions, LV function		0	0	0	0	1			As with the others, we don't use the opinion grid at CMC	1	0	0	0	0	0	1
130	Adams	no	1	1	1	1	CABG, PCI, or MT	all	all	Both	Cardiologists	1	8	Other	Former interventionalist	60-69	30-39	no	0	0	0	1	0		Appearance of stenoses		0	0	1	0	0		Appearance of lesions, LV function		0	0	0	0	1			As with the others, we don't use the opinion grid at CMC	1	0	0	0	0	0	1
130	Jones	no	1	1	1	1	CABG, PCI, or MT	all	all	Both	Cardiologists	1	8	Other	Former interventionalist	60-69	30-39	no	0	0	0	1	0		Appearance of stenoses		0	0	1	0	0		Appearance of lesions, LV function		0	0	0	0	1			As with the others, we don't use the opinion grid at CMC	1	0	0	0	0	0	1
131	Smith	no	0	1	0	0	PCI only	CABG or PCI	CABG or PCI	PCI	Cardiologists	1	Interventional Card	Interventional Card		60-69	20-29	no	0	0	0	1	0												0	0	0	0	0				1	0	0	0	0	0	1
131	Adams	yes	1	1	0	0	PCI only	CABG or PCI	CABG or PCI	Both	Cardiologists	1	Interventional Card	Interventional Card		60-69	20-29	no	0	0	0	1	0												0	0	0	0	0				1	0	0	0	0	0	1
131	Jones	yes	1	1	0	0	PCI only	CABG or PCI	CABG or PCI	Both	Cardiologists	1	Interventional Card	Interventional Card		60-69	20-29	no	0	0	0	1	0												0	0	0	0	0				1	0	0	0	0	0	1
132	Smith	yes	1	1	0	0	CABG or PCI	MT only	CABG, PCI, or ad-hoc PCI	Both	Cardiologists	1	Interventional Card	Interventional Card		30-39	0-9	yes	0	0	0	0	0								0				0	0	0	0	0				1	0	1	0	0	0	0
132	Adams	no	0	0	0	1	CABG or PCI	MT only	CABG, PCI, or ad-hoc PCI		Cardiologists	1	Interventional Card	Interventional Card		30-39	0-9	yes	0	0	0	0	0								0				0	0	0	0	0				1	0	1	0	0	0	0
132	Jones	yes	1	1	1	0	CABG or PCI	MT only	CABG, PCI, or ad-hoc PCI	Both	Cardiologists	1	Interventional Card	Interventional Card		30-39	0-9	yes	0	0	0	0	0								0				0	0	0	0	0				1	0	1	0	0	0	0
133	Smith	no	1	1	0	0	CABG or PCI	CABG or PCI	CABG or PCI	Both	Cardiologists	1	Interventional Card	Interventional Card		60-69	20-29	yes	0	0	0	0	1			Want more patient info in order to guide decision making	0	0	1	0	0		FFR		0	0	0	0	0				1	0	0	0	0	0	0
133	Adams	no	1	1	0	0	CABG or PCI	CABG or PCI	CABG or PCI	Both	Cardiologists	1	Interventional Card	Interventional Card		60-69	20-29	yes	0	0	0	0	1			Want more patient info in order to guide decision making	0	0	1	0	0		FFR		0	0	0	0	0				1	0	0	0	0	0	0
133	Jones	yes	1	1	0	0	CABG or PCI	CABG or PCI	CABG or PCI	Both	Cardiologists	1	Interventional Card	Interventional Card		60-69	20-29	yes	0	0	0	0	1			Want more patient info in order to guide decision making	0	0	1	0	0		FFR		0	0	0	0	0				1	0	0	0	0	0	0
[truncated: 67 more columns]
